# Supplementary material for: A Customizable Tyramide Signal Amplification-Based Multiplex Immunofluorescence Protocol for FFPE Tissues
Source: Curr Issues Mol Biol. 2026 Apr 23;48(5):439. doi: 10.3390/cimb48050439 (PMC13204776; doi:10.3390/cimb48050439)
Supplement: Supplementary file 1 [file cimb-48-00439-s001.zip]

Archive with 1 entries (1 files):
- cimb-4234886-supplementary.pdf
